# Supplementary material for: C-Reactive Protein-to-Albumin Ratio (CAR) and Left Atrial Diameter Predicts New-Onset Atrial Fibrillation in Chronic Coronary Syndrome: A Retrospective Cohort Study
Source: J Clin Med. 2025 Dec 29;15(1):255. doi: 10.3390/jcm15010255 (PMC12787201; doi:10.3390/jcm15010255)
Supplement: Supplementary file 1 [file jcm-15-00255-s001.zip]

Archive with 2 entries (2 files):
- jcm-4030433 Supplementary Materials Table.pdf
- jcm-4030433-Supplementary Materials STROBE-checklist.pdf
